# Supplementary material for: Measuring the Operating Condition of Induction Motor Using High-Sensitivity Magnetic Sensor
Source: Sensors (Basel). 2025 Jul 18;25(14):4471. doi: 10.3390/s25144471 (PMC12299784; doi:10.3390/s25144471)
Supplement: Supplementary file 1 [file sensors-25-04471-s001.zip]

Archive with 1 entries (1 files):
- sensors-3730608-supplementary.pdf
